# Supplementary material for: Control Strategy for Excipient Variability in the Quality by Design Approach Using Statistical Analysis and Predictive Model: Effect of Microcrystalline Cellulose Variability on Design Space
Source: Pharmaceutics. 2022 Nov 8;14(11):2416. doi: 10.3390/pharmaceutics14112416 (PMC9696966; doi:10.3390/pharmaceutics14112416)
Supplement: Supplementary file 1 [file pharmaceutics-14-02416-s001.zip]

Archive with 1 entries (1 files):
- pharmaceutics-2002529-supplementary.pdf
